# Supplementary material for: Bayesian Inference of Evolutionary Histories under Time-Dependent Substitution Rates
Source: Mol Biol Evol. 2019 Apr 19;36(8):1793–803. doi: 10.1093/molbev/msz094 (PMC6657730; doi:10.1093/molbev/msz094)
Supplement: msz094_Supplementary_Data [file msz094_supplementary_data.zip]

Archive with 5 entries (5 files):
- cpl-natbib.sty
- MBE.cls
- natbib.bst
- refs.bib
- TDR_SI.pdf
