# Supplementary material for: Bayesian Inference of Evolutionary Histories under Time-Dependent Substitution Rates
Source: Mol Biol Evol. 2019 Apr 19;36(8):1793–803. doi: 10.1093/molbev/msz094 (PMC6657730; doi:10.1093/molbev/msz094)
Supplement: msz094_Supplementary_Data [file msz094_supplementary_data.zip › refs.bib]

%% This BibTeX bibliography file was created using BibDesk.
%% http://bibdesk.sourceforge.net/


%% Created for Philippe Lemey at 2019-04-01 13:44:16 +0200 


%% Saved with string encoding Unicode (UTF-8) 


@article{Simmonds:2019yb,
	Author = {Simmonds, Peter and Aiewsakun, Pakorn and Katzourakis, Aris},
	Date-Added = {2019-04-01 13:44:10 +0200},
	Date-Modified = {2019-04-01 13:44:10 +0200},
	Doi = {10.1038/s41579-019-0169-6},
	Journal = {Nat Rev Microbiol},
	Journal-Full = {Nature reviews. Microbiology},
	Month = {Feb},
	Pmid = {30814681},
	Pst = {aheadofprint},
	Title = {Reply to 'Evolutionary stasis of viruses?'},
	Year = {2019},
	Bdsk-Url-1 = {https://doi.org/10.1038/s41579-019-0169-6}}

@article{Holmes:2019op,
	Author = {Holmes, Edward C and Duch{\^e}ne, Sebasti{\'a}n},
	Date-Added = {2019-03-29 13:39:46 +0100},
	Date-Modified = {2019-03-29 13:39:46 +0100},
	Doi = {10.1038/s41579-019-0168-7},
	Journal = {Nat Rev Microbiol},
	Journal-Full = {Nature reviews. Microbiology},
	Month = {Feb},
	Pmid = {30814682},
	Pst = {aheadofprint},
	Title = {Evolutionary stasis of viruses?},
	Year = {2019},
	Bdsk-Url-1 = {https://doi.org/10.1038/s41579-019-0168-7}}

@article{Simmonds:2018oh,
	Abstract = {Recent discoveries of contemporary genotypes of hepatitis B virus and parvovirus B19 in ancient human remains demonstrate that little genetic change has occurred in these viruses over 4,500-6,000 years. Endogenous viral elements in host genomes provide separate evidence that viruses similar to many major contemporary groups circulated 100 million years ago or earlier. In this Opinion article, we argue that the extraordinary conservation of virus genome sequences is best explained by a niche-filling model in which fitness optimization is rapidly achieved in their specific hosts. Whereas short-term substitution rates reflect the accumulation of tolerated sequence changes within adapted genomes, longer-term rates increasingly resemble those of their hosts as the evolving niche moulds and effectively imprisons the virus in co-adapted virus-host relationships. Contrastingly, viruses that jump hosts undergo strong and stringent adaptive selection as they maximize their fit to their new niche. This adaptive capability may paradoxically create evolutionary stasis in long-term host relationships. While viruses can evolve and adapt rapidly, their hosts may ultimately shape their longer-term evolution.},
	Author = {Simmonds, Peter and Aiewsakun, Pakorn and Katzourakis, Aris},
	Date-Added = {2019-03-29 13:34:14 +0100},
	Date-Modified = {2019-03-29 13:34:14 +0100},
	Doi = {10.1038/s41579-018-0120-2},
	Journal = {Nat Rev Microbiol},
	Journal-Full = {Nature reviews. Microbiology},
	Month = {Dec},
	Pmid = {30518814},
	Pst = {aheadofprint},
	Title = {Prisoners of war - host adaptation and its constraints on virus evolution},
	Year = {2018},
	Bdsk-Url-1 = {https://doi.org/10.1038/s41579-018-0120-2}}

@article{muhlemann:2018,
	Abstract = {Hepatitis B virus (HBV) is a major cause of human hepatitis. There is considerable uncertainty about the timescale of its evolution and its association with humans. Here we present 12 full or partial ancient HBV genomes that are between approximately 0.8 and 4.5 thousand years old. The ancient sequences group either within or in a sister relationship with extant human or other ape HBV clades. Generally, the genome properties follow those of modern HBV. The root of the HBV tree is projected to between 8.6 and 20.9 thousand years ago, and we estimate a substitution rate of 8.04 × 10-6-1.51 × 10-5 nucleotide substitutions per site per year. In several cases, the geographical locations of the ancient genotypes do not match present-day distributions. Genotypes that today are typical of Africa and Asia, and a subgenotype from India, are shown to have an early Eurasian presence. The geographical and temporal patterns that we observe in ancient and modern HBV genotypes are compatible with well-documented human migrations during the Bronze and Iron Ages1,2. We provide evidence for the creation of HBV genotype A via recombination, and for a long-term association of modern HBV genotypes with humans, including the discovery of a human genotype that is now extinct. These data expose a complexity of HBV evolution that is not evident when considering modern sequences alone.},
	Author = {M{\"u}hlemann, Barbara and Jones, Terry C and Damgaard, Peter de Barros and Allentoft, Morten E and Shevnina, Irina and Logvin, Andrey and Usmanova, Emma and Panyushkina, Irina P and Boldgiv, Bazartseren and Bazartseren, Tsevel and Tashbaeva, Kadicha and Merz, Victor and Lau, Nina and Smr{\v c}ka, V{\'a}clav and Voyakin, Dmitry and Kitov, Egor and Epimakhov, Andrey and Pokutta, Dalia and Vicze, Magdolna and Price, T Douglas and Moiseyev, Vyacheslav and Hansen, Anders J and Orlando, Ludovic and Rasmussen, Simon and Sikora, Martin and Vinner, Lasse and Osterhaus, Albert D M E and Smith, Derek J and Glebe, Dieter and Fouchier, Ron A M and Drosten, Christian and Sj{\"o}gren, Karl-G{\"o}ran and Kristiansen, Kristian and Willerslev, Eske},
	Date-Added = {2018-11-12 09:28:55 +0100},
	Date-Modified = {2018-11-12 09:29:07 +0100},
	Doi = {10.1038/s41586-018-0097-z},
	Journal = {Nature},
	Journal-Full = {Nature},
	Month = {05},
	Number = {7705},
	Pages = {418-423},
	Pmid = {29743673},
	Pst = {ppublish},
	Title = {Ancient hepatitis B viruses from the Bronze Age to the Medieval period},
	Volume = {557},
	Year = {2018},
	Bdsk-Url-1 = {https://doi.org/10.1038/s41586-018-0097-z}}

@article{patterson-Ross:2018,
	Abstract = {Hepatitis B virus (HBV) is a ubiquitous viral pathogen associated with large-scale morbidity and mortality in humans. However, there is considerable uncertainty over the time-scale of its origin and evolution. Initial shotgun data from a mid-16th century Italian child mummy, that was previously paleopathologically identified as having been infected with Variola virus (VARV, the agent of smallpox), showed no DNA reads for VARV yet did for hepatitis B virus (HBV). Previously, electron microscopy provided evidence for the presence of VARV in this sample, although similar analyses conducted here did not reveal any VARV particles. We attempted to enrich and sequence for both VARV and HBV DNA. Although we did not recover any reads identified as VARV, we were successful in reconstructing an HBV genome at 163.8X coverage. Strikingly, both the HBV sequence and that of the associated host mitochondrial DNA displayed a nearly identical cytosine deamination pattern near the termini of DNA fragments, characteristic of an ancient origin. In contrast, phylogenetic analyses revealed a close relationship between the putative ancient virus and contemporary HBV strains (of genotype D), at first suggesting contamination. In addressing this paradox we demonstrate that HBV evolution is characterized by a marked lack of temporal structure. This confounds attempts to use molecular clock-based methods to date the origin of this virus over the time-frame sampled so far, and means that phylogenetic measures alone cannot yet be used to determine HBV sequence authenticity. If genuine, this phylogenetic pattern indicates that the genotypes of HBV diversified long before the 16th century, and enables comparison of potential pathogenic similarities between modern and ancient HBV. These results have important implications for our understanding of the emergence and evolution of this common viral pathogen.},
	Author = {Patterson Ross, Zoe and Klunk, Jennifer and Fornaciari, Gino and Giuffra, Valentina and Duch{\^e}ne, Sebastian and Duggan, Ana T and Poinar, Debi and Douglas, Mark W and Eden, John-Sebastian and Holmes, Edward C and Poinar, Hendrik N},
	Date-Added = {2018-11-12 09:28:16 +0100},
	Date-Modified = {2018-11-12 09:28:29 +0100},
	Doi = {10.1371/journal.ppat.1006750},
	Journal = {PLoS Pathog},
	Journal-Full = {PLoS pathogens},
	Mesh = {Base Sequence; Bayes Theorem; Child, Preschool; Consensus Sequence; DNA, Ancient; Evolution, Molecular; Gene Library; Genome, Viral; Hepatitis B virus; High-Throughput Nucleotide Sequencing; Humans; Italy; Microscopy, Electron, Scanning; Models, Genetic; Mummies; Mutation; Phylogeny; Reproducibility of Results; Sequence Alignment; Virion},
	Month = {01},
	Number = {1},
	Pages = {e1006750},
	Pmc = {PMC5754119},
	Pmid = {29300782},
	Pst = {epublish},
	Title = {The paradox of HBV evolution as revealed from a 16th century mummy},
	Volume = {14},
	Year = {2018},
	Bdsk-Url-1 = {https://doi.org/10.1371/journal.ppat.1006750}}

@article{belshaw2008,
	Abstract = {RNA viruses have an extremely high mutation rate, and we argue that the most plausible explanation for this is a trade-off with replication speed. We suggest that research into further increasing this mutation rate artificially as an antiviral treatment requires a theoretical reevaluation, especially relating to the so-called error threshold. The main evolutionary consequence of a high mutation rate appears to have been to restrict RNA viruses to a small genome; they thus rapidly exploit a limited array of possibilities. Investigating this constraint to their evolution, and how it is occasionally overcome, promises to be fruitful. We explain the many terms used in investigating RNA viral evolution and highlight the specific experimental and comparative work that needs to be done.},
	Author = {Belshaw, Robert and Gardner, Andy and Rambaut, Andrew and Pybus, Oliver G},
	Date-Added = {2018-11-12 08:40:45 +0100},
	Date-Modified = {2018-11-12 08:40:57 +0100},
	Doi = {10.1016/j.tree.2007.11.010},
	Journal = {Trends Ecol Evol},
	Journal-Full = {Trends in ecology \& evolution},
	Mesh = {DNA Viruses; Evolution, Molecular; Genome, Viral; Mutation; RNA Viruses; Virus Replication},
	Month = {Apr},
	Number = {4},
	Pages = {188-93},
	Pmid = {18295930},
	Pst = {ppublish},
	Title = {Pacing a small cage: mutation and RNA viruses},
	Volume = {23},
	Year = {2008},
	Bdsk-Url-1 = {https://doi.org/10.1016/j.tree.2007.11.010}}

@article{lemey2005mg,
	Abstract = {To test hypotheses on the differences in retroviral genetic diversity, we compared the evolutionary dynamics of the human immunodeficiency virus type 1 (HIV-1) group M and the primate T-cell lymphotropic virus (PTLV) using a full-genome analysis. Evolutionary rates and nonsynonymous/synonymous substitution rate ratios were estimated across the genome using a maximum likelihood sliding window approach, and molecular clock properties were investigated. We confirm a remarkable difference in genetic stability and selective pressure at the interhost level. While there is evidence for adaptive evolution in HIV-1, the evolution of PTLV is almost exclusively characterized by negative selection or nearly neutral processes. For both retroviruses, evolutionary rate estimates across the genome reflect the differential selective constraints. However, based on the relationship between evolutionary rate and selective pressure and based on the comparison of synonymous substitution rates, the differences in rate between HIV-1 and PTLV cannot be explained by selective forces only. Several evolutionary and statistical assumptions, examined using a Bayesian coalescent method, were shown to have little influence on our inference.},
	Author = {Lemey, Philippe and Van Dooren, Sonia and Vandamme, Anne-Mieke},
	Date-Added = {2018-11-09 20:37:20 +0100},
	Date-Modified = {2018-11-09 20:37:46 +0100},
	Doi = {10.1093/molbev/msi078},
	Journal = {Mol Biol Evol},
	Journal-Full = {Molecular biology and evolution},
	Mesh = {Bayes Theorem; Endogenous Retroviruses; Evolution, Molecular; Genome, Viral; Likelihood Functions; Phylogeny},
	Month = {Apr},
	Number = {4},
	Pages = {942-51},
	Pmid = {15635055},
	Pst = {ppublish},
	Title = {Evolutionary dynamics of human retroviruses investigated through full-genome scanning},
	Volume = {22},
	Year = {2005},
	Bdsk-Url-1 = {https://doi.org/10.1093/molbev/msi078}}

@article{aiewsakun2015time,
	Author = {Aiewsakun, Pakorn and Katzourakis, Aris},
	Journal = {BMC evolutionary biology},
	Number = {1},
	Pages = {119},
	Publisher = {BioMed Central},
	Title = {Time dependency of foamy virus evolutionary rate estimates},
	Volume = {15},
	Year = {2015}}

@article{aiewsakun2015endogenous,
	Author = {Aiewsakun, Pakorn and Katzourakis, Aris},
	Journal = {Virology},
	Pages = {26--37},
	Publisher = {Elsevier},
	Title = {Endogenous viruses: Connecting recent and ancient viral evolution},
	Volume = {479},
	Year = {2015}}

@article{aiewsakun2016time,
	Author = {Aiewsakun, Pakorn and Katzourakis, Aris},
	Journal = {Journal of virology},
	Pages = {JVI--00593},
	Publisher = {Am Soc Microbiol},
	Title = {Time-dependent rate phenomenon in viruses},
	Year = {2016}}

@article{aris2003bayesian,
	Author = {Aris-Brosou, St{\'e}phane and Yang, Ziheng},
	Journal = {Molecular biology and evolution},
	Number = {12},
	Pages = {1947--1954},
	Publisher = {Oxford University Press},
	Title = {Bayesian models of episodic evolution support a late Precambrian explosive diversification of the Metazoa},
	Volume = {20},
	Year = {2003}}

@article{ayres2012beagle,
	Author = {Ayres, Daniel L and Darling, Aaron and Zwickl, Derrick J and Beerli, Peter and Holder, Mark T and Lewis, Paul O and Huelsenbeck, John P and Ronquist, Fredrik and Swofford, David L and Cummings, Michael P and others},
	Journal = {Systematic biology},
	Number = {1},
	Pages = {170--173},
	Publisher = {Oxford University Press},
	Title = {BEAGLE: an application programming interface and high-performance computing library for statistical phylogenetics},
	Volume = {61},
	Year = {2012}}

@article{ayres2019beagle,
	Author = {Daniel L. Ayres and Michael P. Cummings and Guy Baele and Aaron E. Darling and Paul O. Lewis and David L. Swofford and John P. Huelsenbeck and Philippe Lemey and Andrew Rambaut and Marc A. Suchard},
	Journal = {Systematic Biology},
	Title = {{BEAGLE} 3: improved performance, scaling and usability for a high-performance computing library for statistical phylogenetics},
	Volume = {in press},
	Year = {2019}}

@article{baele2016genealogical,
	Author = {Baele, Guy and Lemey, Philippe and Suchard, Marc A},
	Journal = {Systematic biology},
	Number = {2},
	Pages = {250--264},
	Publisher = {Oxford University Press},
	Title = {Genealogical working distributions for Bayesian model testing with phylogenetic uncertainty},
	Volume = {65},
	Year = {2016}}

@article{bernard1994coevolution,
	Author = {Bernard, Hans-Ulrich},
	Journal = {Trends in microbiology},
	Number = {4},
	Pages = {140--143},
	Publisher = {Elsevier Current Trends},
	Title = {Coevolution of papiliomaviruses with human populations},
	Volume = {2},
	Year = {1994}}

@article{bielejec2014inferring,
	Author = {Bielejec, Filip and Lemey, Philippe and Baele, Guy and Rambaut, Andrew and Suchard, Marc A},
	Journal = {Systematic biology},
	Number = {4},
	Pages = {493--504},
	Publisher = {Oxford University Press},
	Title = {Inferring heterogeneous evolutionary processes through time: from sequence substitution to phylogeography},
	Volume = {63},
	Year = {2014}}

@article{bielejec2016identifying,
	Author = {Bielejec, Filip and Baele, Guy and Rodrigo, Allen G and Suchard, Marc A and Lemey, Philippe},
	Journal = {Virus evolution},
	Number = {2},
	Publisher = {Oxford University Press},
	Title = {Identifying predictors of time-inhomogeneous viral evolutionary processes},
	Volume = {2},
	Year = {2016}}

@article{biek2015measurably,
	Author = {Biek, Roman and Pybus, Oliver G and Lloyd-Smith, James O and Didelot, Xavier},
	Journal = {Trends in ecology \& evolution},
	Number = {6},
	Pages = {306--313},
	Publisher = {Elsevier},
	Title = {Measurably evolving pathogens in the genomic era},
	Volume = {30},
	Year = {2015}}

@article{boyer2007vitro,
	Author = {Boyer, Paul L and Stenbak, Carolyn R and Hoberman, David and Linial, Maxine L and Hughes, Stephen H},
	Journal = {Virology},
	Number = {2},
	Pages = {253--264},
	Publisher = {Elsevier},
	Title = {In vitro fidelity of the prototype primate foamy virus (PFV) RT compared to HIV-1 RT},
	Volume = {367},
	Year = {2007}}

@article{burridge2008geological,
	Author = {Burridge, Christopher P and Craw, Dave and Fletcher, David and Waters, Jonathan M},
	Journal = {Molecular Biology and Evolution},
	Number = {4},
	Pages = {624--633},
	Publisher = {Oxford University Press},
	Title = {Geological dates and molecular rates: fish DNA sheds light on time dependency},
	Volume = {25},
	Year = {2008}}

@article{chang2017evolutionary,
	Author = {Chang, Dan and Knapp, Michael and Enk, Jacob and Lippold, Sebastian and Kircher, Martin and Lister, Adrian and MacPhee, Ross DE and Widga, Christopher and Czechowski, Paul and Sommer, Robert and others},
	Journal = {Scientific reports},
	Pages = {44585},
	Publisher = {Nature Publishing Group},
	Title = {The evolutionary and phylogeographic history of woolly mammoths: a comprehensive mitogenomic analysis},
	Volume = {7},
	Year = {2017}}

@article{cherian2009evolutionary,
	Author = {Cherian, Sarah S and Walimbe, Atul M and Jadhav, Santosh M and Gandhe, Swati S and Hundekar, Supriya L and Mishra, Akhilesh C and Arankalle, Vidya A},
	Journal = {Infection, Genetics and Evolution},
	Number = {1},
	Pages = {16--23},
	Publisher = {Elsevier},
	Title = {Evolutionary rates and timescale comparison of Chikungunya viruses inferred from the whole genome/E1 gene with special reference to the 2005--07 outbreak in the Indian subcontinent},
	Volume = {9},
	Year = {2009}}

@article{comas2013out,
	Author = {Comas, I{\~n}aki and Coscolla, Mireia and Luo, Tao and Borrell, Sonia and Holt, Kathryn E and Kato-Maeda, Midori and Parkhill, Julian and Malla, Bijaya and Berg, Stefan and Thwaites, Guy and others},
	Journal = {Nature genetics},
	Number = {10},
	Pages = {1176},
	Publisher = {Nature Publishing Group},
	Title = {Out-of-Africa migration and Neolithic coexpansion of Mycobacterium tuberculosis with modern humans},
	Volume = {45},
	Year = {2013}}

@article{dos2016bayesian,
	Author = {Dos Reis, Mario and Donoghue, Philip CJ and Yang, Ziheng},
	Journal = {Nature Reviews Genetics},
	Number = {2},
	Pages = {71},
	Publisher = {Nature Publishing Group},
	Title = {Bayesian molecular clock dating of species divergences in the genomics era},
	Volume = {17},
	Year = {2016}}

@article{debruyne2009time,
	Author = {Debruyne, Regis and Poinar, Hendrik N},
	Journal = {Systematic Biology},
	Number = {3},
	Pages = {348--360},
	Publisher = {Oxford University Press},
	Title = {Time dependency of molecular rates in ancient DNA data sets, a sampling artifact?},
	Volume = {58},
	Year = {2009}}

@article{drummond2005bayesian,
	Author = {Drummond, Alexei J and Rambaut, Andrew and Shapiro, Beth and Pybus, Oliver G},
	Journal = {Molecular biology and evolution},
	Number = {5},
	Pages = {1185--1192},
	Publisher = {Society for Molecular Biology and Evolution},
	Title = {Bayesian coalescent inference of past population dynamics from molecular sequences},
	Volume = {22},
	Year = {2005}}

@article{drummond2006relaxed,
	Author = {Drummond, Alexei J and Ho, Simon YW and Phillips, Matthew J and Rambaut, Andrew},
	Journal = {PLoS biology},
	Number = {5},
	Pages = {e88},
	Publisher = {Public Library of Science},
	Title = {Relaxed phylogenetics and dating with confidence},
	Volume = {4},
	Year = {2006}}

@article{drummond2010bayesian,
	Author = {Drummond, Alexei J and Suchard, Marc A},
	Journal = {BMC biology},
	Number = {1},
	Pages = {114},
	Publisher = {BioMed Central},
	Title = {Bayesian random local clocks, or one rate to rule them all},
	Volume = {8},
	Year = {2010}}

@article{drummond2012bayesian,
	Author = {Drummond, Alexei J and Suchard, Marc A and Xie, Dong and Rambaut, Andrew},
	Journal = {Molecular biology and evolution},
	Number = {8},
	Pages = {1969--1973},
	Publisher = {Oxford University Press},
	Title = {Bayesian phylogenetics with BEAUti and the BEAST 1.7},
	Volume = {29},
	Year = {2012}}

@article{duchene2014analyses,
	Author = {Duch{\^e}ne, Sebasti{\'a}n and Holmes, Edward C and Ho, Simon YW},
	Journal = {Proc. R. Soc. B},
	Number = {1786},
	Pages = {20140732},
	Publisher = {The Royal Society},
	Title = {Analyses of evolutionary dynamics in viruses are hindered by a time-dependent bias in rate estimates},
	Volume = {281},
	Year = {2014}}

@article{dudas2014phylogenetic,
	Author = {Dudas, Gytis and Rambaut, Andrew},
	Journal = {PLoS currents},
	Publisher = {Public Library of Science},
	Title = {Phylogenetic analysis of Guinea 2014 EBOV Ebolavirus outbreak},
	Volume = {6},
	Year = {2014}}

@article{emerson2015lack,
	Author = {Emerson, Brent C and Hickerson, Michael J},
	Journal = {Molecular ecology},
	Number = {4},
	Pages = {702--709},
	Publisher = {Wiley Online Library},
	Title = {Lack of support for the time-dependent molecular evolution hypothesis},
	Volume = {24},
	Year = {2015}}

@article{faria2014early,
	Author = {Faria, Nuno R and Rambaut, Andrew and Suchard, Marc A and Baele, Guy and Bedford, Trevor and Ward, Melissa J and Tatem, Andrew J and Sousa, Jo{\~a}o D and Arinaminpathy, Nimalan and P{\'e}pin, Jacques and others},
	Journal = {science},
	Number = {6205},
	Pages = {56--61},
	Publisher = {American Association for the Advancement of Science},
	Title = {The early spread and epidemic ignition of HIV-1 in human populations},
	Volume = {346},
	Year = {2014}}

@article{felsenstein1981evolutionary,
	Author = {Felsenstein, Joseph},
	Journal = {Journal of molecular evolution},
	Number = {6},
	Pages = {368--376},
	Publisher = {Springer},
	Title = {Evolutionary trees from DNA sequences: a maximum likelihood approach},
	Volume = {17},
	Year = {1981}}

@article{gartner2009accuracy,
	Author = {G{\"a}rtner, Kathleen and Wiktorowicz, Tatiana and Park, Jeonghae and Mergia, Ayalew and Rethwilm, Axel and Scheller, Carsten},
	Journal = {Retrovirology},
	Number = {1},
	Pages = {32},
	Publisher = {BioMed Central},
	Title = {Accuracy estimation of foamy virus genome copying},
	Volume = {6},
	Year = {2009}}

@article{genner2007age,
	Author = {Genner, Martin J and Seehausen, Ole and Lunt, David H and Joyce, Domino A and Shaw, Paul W and Carvalho, Gary R and Turner, George F},
	Journal = {Molecular Biology and Evolution},
	Number = {5},
	Pages = {1269--1282},
	Publisher = {Society for Molecular Biology and Evolution},
	Title = {Age of cichlids: new dates for ancient lake fish radiations},
	Volume = {24},
	Year = {2007}}

@article{gibbs2010time,
	Author = {Gibbs, AJ and Fargette, Denis and Garc{\'\i}a-Arenal, F and Gibbs, MJ},
	Journal = {Journal of General Virology},
	Number = {1},
	Pages = {13--22},
	Publisher = {Microbiology Society},
	Title = {Time--the emerging dimension of plant virus studies},
	Volume = {91},
	Year = {2010}}

@article{gifford2008transitional,
	Author = {Gifford, Robert J and Katzourakis, Aris and Tristem, Michael and Pybus, Oliver G and Winters, Mark and Shafer, Robert W},
	Journal = {Proceedings of the National Academy of Sciences},
	Number = {51},
	Pages = {20362--20367},
	Publisher = {National Acad Sciences},
	Title = {A transitional endogenous lentivirus from the genome of a basal primate and implications for lentivirus evolution},
	Volume = {105},
	Year = {2008}}

@article{gilbert2007whole,
	Author = {Gilbert, M Thomas P and Tomsho, Lynn P and Rendulic, Snjezana and Packard, Michael and Drautz, Daniela I and Sher, Andrei and Tikhonov, Alexei and Dal{\'e}n, Love and Kuznetsova, Tatyana and Kosintsev, Pavel and others},
	Journal = {science},
	Number = {5846},
	Pages = {1927--1930},
	Publisher = {American Association for the Advancement of Science},
	Title = {Whole-genome shotgun sequencing of mitochondria from ancient hair shafts},
	Volume = {317},
	Year = {2007}}

@article{gilbert2008intraspecific,
	Author = {Gilbert, M Thomas P and Drautz, Daniela I and Lesk, Arthur M and Ho, Simon YW and Qi, Ji and Ratan, Aakrosh and Hsu, Chih-Hao and Sher, Andrei and Dal{\'e}n, Love and G{\"o}therstr{\"o}m, Anders and others},
	Journal = {Proceedings of the National Academy of Sciences},
	Number = {24},
	Pages = {8327--8332},
	Publisher = {National Acad Sciences},
	Title = {Intraspecific phylogenetic analysis of Siberian woolly mammoths using complete mitochondrial genomes},
	Volume = {105},
	Year = {2008}}

@article{goldman1994codon,
	Author = {Goldman, Nick and Yang, Ziheng},
	Journal = {Molecular biology and evolution},
	Number = {5},
	Pages = {725--736},
	Title = {A codon-based model of nucleotide substitution for protein-coding DNA sequences.},
	Volume = {11},
	Year = {1994}}

@article{hasegawa1984new,
	Author = {Hasegawa, Masami and Yano, Taka-aki and Kishino, Hirohisa},
	Journal = {Proceedings of the Japan Academy, series B},
	Number = {4},
	Pages = {95--98},
	Publisher = {The Japan Academy},
	Title = {A new molecular clock of mitochondrial DNA and the evolution of Hominoids},
	Volume = {60},
	Year = {1984}}

@article{hasegawa1985dating,
	Author = {Hasegawa, Masami and Kishino, Hirohisa and Yano, Taka-aki},
	Journal = {Journal of molecular evolution},
	Number = {2},
	Pages = {160--174},
	Publisher = {Springer},
	Title = {Dating of the human-ape splitting by a molecular clock of mitochondrial DNA},
	Volume = {22},
	Year = {1985}}

@article{ho2005time,
	Author = {Ho, Simon YW and Phillips, Matthew J and Cooper, Alan and Drummond, Alexei J},
	Journal = {Molecular biology and evolution},
	Number = {7},
	Pages = {1561--1568},
	Publisher = {Oxford University Press},
	Title = {Time dependency of molecular rate estimates and systematic overestimation of recent divergence times},
	Volume = {22},
	Year = {2005}}

@article{ho2011bayesian,
	Author = {Ho, Simon YW and Lanfear, Robert and Phillips, Matthew J and Barnes, Ian and Thomas, Jessica A and Kolokotronis, Sergios-Orestis and Shapiro, Beth},
	Journal = {Systematic biology},
	Number = {3},
	Pages = {366--375},
	Publisher = {Oxford University Press},
	Title = {Bayesian estimation of substitution rates from ancient DNA sequences with low information content},
	Volume = {60},
	Year = {2011}}

@article{ho2011time,
	Author = {Ho, Simon YW and Lanfear, Robert and Bromham, Lindell and Phillips, Matthew J and Soubrier, Julien and Rodrigo, Allen G and Cooper, Alan},
	Journal = {Molecular ecology},
	Number = {15},
	Pages = {3087--3101},
	Publisher = {Wiley Online Library},
	Title = {Time-dependent rates of molecular evolution},
	Volume = {20},
	Year = {2011}}

@article{ho2013insect,
	Author = {Ho, Simon YW and Lo, Nathan},
	Journal = {Australian Journal of Entomology},
	Number = {2},
	Pages = {101--105},
	Publisher = {Wiley Online Library},
	Title = {The insect molecular clock},
	Volume = {52},
	Year = {2013}}

@article{ho2015time,
	Author = {Ho, Simon YW and Duch{\^e}ne, Sebasti{\'a}n and Molak, Martyna and Shapiro, Beth},
	Journal = {Molecular ecology},
	Number = {24},
	Pages = {6007--6012},
	Publisher = {Wiley Online Library},
	Title = {Time-dependent estimates of molecular evolutionary rates: evidence and causes},
	Volume = {24},
	Year = {2015}}

@article{kishino2001performance,
	Author = {Kishino, Hirohisa and Thorne, Jeffrey L and Bruno, William J},
	Journal = {Molecular Biology and Evolution},
	Number = {3},
	Pages = {352--361},
	Publisher = {Oxford University Press},
	Title = {Performance of a divergence time estimation method under a probabilistic model of rate evolution},
	Volume = {18},
	Year = {2001}}

@article{krause2006multiplex,
	Author = {Krause, Johannes and Dear, Paul H and Pollack, Joshua L and Slatkin, Montgomery and Spriggs, Helen and Barnes, Ian and Lister, Adrian M and Ebersberger, Ingo and P{\"a}{\"a}bo, Svante and Hofreiter, Michael},
	Journal = {Nature},
	Number = {7077},
	Pages = {724},
	Publisher = {Nature Publishing Group},
	Title = {Multiplex amplification of the mammoth mitochondrial genome and the evolution of Elephantidae},
	Volume = {439},
	Year = {2006}}

@article{kumar1998molecular,
	Author = {Kumar, Sudhir and Hedges, S Blair},
	Journal = {Nature},
	Number = {6679},
	Pages = {917},
	Publisher = {Nature Publishing Group},
	Title = {A molecular timescale for vertebrate evolution},
	Volume = {392},
	Year = {1998}}

@article{li2007origin,
	Author = {Li, Yu and Carroll, Darin S and Gardner, Shea N and Walsh, Matthew C and Vitalis, Elizabeth A and Damon, Inger K},
	Journal = {Proceedings of the National Academy of Sciences},
	Number = {40},
	Pages = {15787--15792},
	Publisher = {National Acad Sciences},
	Title = {On the origin of smallpox: correlating variola phylogenics with historical smallpox records},
	Volume = {104},
	Year = {2007}}

@article{mcgeoch1994molecular,
	Author = {McGeoch, Duncan J and Cook, Simon},
	Journal = {Journal of molecular biology},
	Number = {1},
	Pages = {9--22},
	Publisher = {Elsevier},
	Title = {Molecular phylogeny of the alphaherpesvirinae subfamily and a proposed evolutionary timescale},
	Volume = {238},
	Year = {1994}}

@article{mcgeoch1995molecular,
	Author = {McGeoch, Duncan J and Cook, Simon and Dolan, Aidan and Jamieson, Fiona E and Telford, Elizabeth AR},
	Journal = {Journal of molecular biology},
	Number = {3},
	Pages = {443--458},
	Publisher = {Elsevier},
	Title = {Molecular phylogeny and evolutionary timescale for the family of mammalian herpesviruses},
	Volume = {247},
	Year = {1995}}

@article{mcgeoch2005integrating,
	Author = {McGeoch, Duncan J and Gatherer, Derek},
	Journal = {Journal of virology},
	Number = {2},
	Pages = {725--731},
	Publisher = {Am Soc Microbiol},
	Title = {Integrating reptilian herpesviruses into the family herpesviridae},
	Volume = {79},
	Year = {2005}}

@article{molak2015prolonged,
	Author = {Molak, Martyna and Ho, Simon YW},
	Journal = {PeerJ},
	Pages = {e821},
	Publisher = {PeerJ Inc.},
	Title = {Prolonged decay of molecular rate estimates for metazoan mitochondrial DNA},
	Volume = {3},
	Year = {2015}}

@article{morris2018timescale,
	Author = {Morris, Jennifer L and Puttick, Mark N and Clark, James W and Edwards, Dianne and Kenrick, Paul and Pressel, Silvia and Wellman, Charles H and Yang, Ziheng and Schneider, Harald and Donoghue, Philip CJ},
	Journal = {Proceedings of the National Academy of Sciences},
	Number = {10},
	Pages = {E2274--E2283},
	Publisher = {National Acad Sciences},
	Title = {The timescale of early land plant evolution},
	Volume = {115},
	Year = {2018}}

@article{muniz2013identification,
	Author = {Muniz, Cl{\'a}udia P and Troncoso, Lian L and Moreira, Miguel A and Soares, Esmeralda A and Pissinatti, Alcides and Bonvicino, Cibele R and Seu{\'a}nez, H{\'e}ctor N and Sharma, Bechan and Jia, Hongwei and Shankar, Anupama and others},
	Journal = {PLoS One},
	Number = {7},
	Pages = {e67568},
	Publisher = {Public Library of Science},
	Title = {Identification and characterization of highly divergent simian foamy viruses in a wide range of new world primates from Brazil},
	Volume = {8},
	Year = {2013}}

@article{papadopoulou2010revisiting,
	Author = {Papadopoulou, Anna and Anastasiou, Ioannis and Vogler, Alfried P},
	Journal = {Molecular Biology and Evolution},
	Number = {7},
	Pages = {1659--1672},
	Publisher = {Oxford University Press},
	Title = {Revisiting the insect mitochondrial molecular clock: the mid-Aegean trench calibration},
	Volume = {27},
	Year = {2010}}

@article{pond2006adaptation,
	Author = {Pond, Sergei L Kosakovsky and Frost, Simon DW and Grossman, Zehava and Gravenor, Michael B and Richman, Douglas D and Brown, Andrew J Leigh},
	Journal = {PLoS computational biology},
	Number = {6},
	Pages = {e62},
	Publisher = {Public Library of Science},
	Title = {Adaptation to different human populations by HIV-1 revealed by codon-based analyses},
	Volume = {2},
	Year = {2006}}

@article{pybus2007phylogenetic,
	Author = {Pybus, Oliver G and Rambaut, Andrew and Belshaw, Robert and Freckleton, Robert P and Drummond, Alexei J and Holmes, Edward C},
	Journal = {Molecular biology and evolution},
	Number = {3},
	Pages = {845--852},
	Publisher = {Oxford University Press},
	Title = {Phylogenetic evidence for deleterious mutation load in RNA viruses and its contribution to viral evolution},
	Volume = {24},
	Year = {2007}}

@article{rogaev2006complete,
	Author = {Rogaev, Evgeny I and Moliaka, Yuri K and Malyarchuk, Boris A and Kondrashov, Fyodor A and Derenko, Miroslava V and Chumakov, Ilya and Grigorenko, Anastasia P},
	Journal = {PLoS biology},
	Number = {3},
	Pages = {e73},
	Publisher = {Public Library of Science},
	Title = {Complete mitochondrial genome and phylogeny of Pleistocene mammothMammuthus primigenius},
	Volume = {4},
	Year = {2006}}

@article{sakaoka1994quantitative,
	Author = {Sakaoka, Hiroshi and Kurita, Keiko and Iida, Yoichi and Takada, Shigeyuki and Umene, Kenichi and Kim, Young Tae and Ren, Chang Shang and Nahmias, Andre J},
	Journal = {Journal of General Virology},
	Number = {3},
	Pages = {513--527},
	Publisher = {Microbiology Society},
	Title = {Quantitative analysis of genomic polymorphism of herpes simplex virus type 1 strains from six countries: studies of molecular evolution and molecular epidemiology of the virus},
	Volume = {75},
	Year = {1994}}

@article{schweizer1999genetic,
	Author = {Schweizer, Matthias and Schleer, Hubertus and Pietrek, Michael and Liegibel, J{\"u}rgen and Falcone, Valeria and Neumann-Haefelin, Dieter},
	Journal = {Journal of virology},
	Number = {11},
	Pages = {9256--9265},
	Publisher = {Am Soc Microbiol},
	Title = {Genetic stability of foamy viruses: long-term study in an African green monkey population},
	Volume = {73},
	Year = {1999}}

@article{steel2001properties,
	Author = {Steel, Mike and McKenzie, Andy},
	Journal = {Mathematical biosciences},
	Number = {1},
	Pages = {91--112},
	Publisher = {Elsevier},
	Title = {Properties of phylogenetic trees generated by Yule-type speciation models},
	Volume = {170},
	Year = {2001}}

@article{streicker2012rates,
	Author = {Streicker, Daniel G and Lemey, Philippe and Velasco-Villa, Andres and Rupprecht, Charles E},
	Journal = {PLoS pathogens},
	Number = {5},
	Pages = {e1002720},
	Publisher = {Public Library of Science},
	Title = {Rates of viral evolution are linked to host geography in bat rabies},
	Volume = {8},
	Year = {2012}}

@article{subramanian2009high,
	Author = {Subramanian, Sankar and Denver, Dee R and Millar, Craig D and Heupink, Tim and Aschrafi, Angelique and Emslie, Steven D and Baroni, Carlo and Lambert, David M},
	Journal = {Trends in Genetics},
	Number = {11},
	Pages = {482--486},
	Publisher = {Elsevier},
	Title = {High mitogenomic evolutionary rates and time dependency},
	Volume = {25},
	Year = {2009}}

@article{switzer2005ancient,
	Author = {Switzer, William M and Salemi, Marco and Shanmugam, Vedapuri and Gao, Feng and Cong, Mian-er and Kuiken, Carla and Bhullar, Vinod and Beer, Brigitte E and Vallet, Dominique and Gautier-Hion, Annie and others},
	Journal = {Nature},
	Number = {7031},
	Pages = {376},
	Publisher = {Nature Publishing Group},
	Title = {Ancient co-speciation of simian foamy viruses and primates},
	Volume = {434},
	Year = {2005}}

@article{tavare1986some,
	Author = {Tavar{\'e}, Simon},
	Journal = {Lectures on mathematics in the life sciences},
	Number = {2},
	Pages = {57--86},
	Title = {Some probabilistic and statistical problems in the analysis of DNA sequences},
	Volume = {17},
	Year = {1986}}

@article{vrancken2014genealogical,
	Author = {Vrancken, Bram and Rambaut, Andrew and Suchard, Marc A and Drummond, Alexei and Baele, Guy and Derdelinckx, Inge and Van Wijngaerden, Eric and Vandamme, Anne-Mieke and Van Laethem, Kristel and Lemey, Philippe},
	Journal = {PLoS computational biology},
	Number = {4},
	Pages = {e1003505},
	Publisher = {Public Library of Science},
	Title = {The genealogical population dynamics of HIV-1 in a large transmission chain: bridging within and among host evolutionary rates},
	Volume = {10},
	Year = {2014}}

@article{wertheim2009dating,
	Author = {Wertheim, Joel O and Worobey, Michael},
	Journal = {PLoS computational biology},
	Number = {5},
	Pages = {e1000377},
	Publisher = {Public Library of Science},
	Title = {Dating the age of the SIV lineages that gave rise to HIV-1 and HIV-2},
	Volume = {5},
	Year = {2009}}

@article{wertheim2011purifying,
	Author = {Wertheim, Joel O and Kosakovsky Pond, Sergei L},
	Journal = {Molecular biology and evolution},
	Number = {12},
	Pages = {3355--3365},
	Publisher = {Oxford University Press},
	Title = {Purifying selection can obscure the ancient age of viral lineages},
	Volume = {28},
	Year = {2011}}

@article{rambaut2018posterior,
	Author = {Rambaut, A and Drummond, AJ and Xie, D and Baele, G and Suchard, MA},
	Journal = {Systematic Biology},
	Pages = {901-904},
	Title = {Posterior summarisation in {B}ayesian phylogenetics using {Tracer} 1.7},
	Volume = {67},
	Year = {2018}}

@article{suchard2018bayesian,
	Author = {Suchard, Marc A and Lemey, Philippe and Baele, Guy and Ayres, Daniel L and Drummond, Alexei J and Rambaut, Andrew},
	Journal = {Virus Evolution},
	Number = {1},
	Pages = {vey016},
	Publisher = {Oxford University Press},
	Title = {{B}ayesian phylogenetic and phylodynamic data integration using {BEAST} 1.10},
	Volume = {4},
	Year = {2018}}

@article{worobey2010island,
	Author = {Worobey, Michael and Telfer, Paul and Souqui{\`e}re, Sandrine and Hunter, Meredith and Coleman, Clint A and Metzger, Michael J and Reed, Patricia and Makuwa, Maria and Hearn, Gail and Honarvar, Shaya and others},
	Journal = {Science},
	Number = {5998},
	Pages = {1487--1487},
	Publisher = {American Association for the Advancement of Science},
	Title = {Island biogeography reveals the deep history of SIV},
	Volume = {329},
	Year = {2010}}

@article{worobey2014synchronized,
	Author = {Worobey, Michael and Han, Guan-Zhu and Rambaut, Andrew},
	Journal = {Nature},
	Number = {7495},
	Pages = {254},
	Publisher = {Nature Publishing Group},
	Title = {A synchronized global sweep of the internal genes of modern avian influenza virus},
	Volume = {508},
	Year = {2014}}

@article{yang1994estimating,
	Author = {Yang, Ziheng},
	Journal = {Journal of molecular evolution},
	Number = {1},
	Pages = {105--111},
	Publisher = {Springer},
	Title = {Estimating the pattern of nucleotide substitution},
	Volume = {39},
	Year = {1994}}

@article{yang2000codon,
	Author = {Yang, Ziheng and Nielsen, Rasmus and Goldman, Nick and Pedersen, Anne-Mette Krabbe},
	Journal = {Genetics},
	Number = {1},
	Pages = {431--449},
	Publisher = {Genetics Soc America},
	Title = {Codon-substitution models for heterogeneous selection pressure at amino acid sites},
	Volume = {155},
	Year = {2000}}

@article{yoder2000estimation,
	Author = {Yoder, Anne D and Yang, Ziheng},
	Journal = {Molecular Biology and Evolution},
	Number = {7},
	Pages = {1081--1090},
	Publisher = {Oxford University Press},
	Title = {Estimation of primate speciation dates using local molecular clocks},
	Volume = {17},
	Year = {2000}}

@article{zharkikh1994estimation,
	Author = {Zharkikh, Andrey},
	Journal = {Journal of molecular evolution},
	Number = {3},
	Pages = {315--329},
	Publisher = {Springer},
	Title = {Estimation of evolutionary distances between nucleotide sequences},
	Volume = {39},
	Year = {1994}}

@article{yang1996among,
	Author = {Yang, Ziheng},
	Journal = {Trends in Ecology \& Evolution},
	Number = {9},
	Pages = {367--372},
	Publisher = {Elsevier},
	Title = {Among-site rate variation and its impact on phylogenetic analyses},
	Volume = {11},
	Year = {1996}}

@article{yule1924mathematical,
	Author = {Yule, G Udny},
	Journal = {Philosophical Transactions of the Royal Society of London Series B},
	Pages = {21--87},
	Title = {A mathematical theory of evolution, based on the conclusions of Dr. JC Willis, FRS},
	Volume = {213},
	Year = {1924}}

@inbook{zuckerkandl1962molecular,
	Author = {Zuckerkandl, Emile and Pauling, Linus},
	Booktitle = {Horizons in Biochemistry},
	Editors = {Zuckerkandl, Emile and Pauling Linus},
	Pages = {189-225},
	Publisher = {Academic Press},
	Title = {Molecular disease, evolution and genetic heterogeneity},
	Year = {1962}}
